# Supplementary material for: Impact of the gut microbiome composition on social decision-making
Source: PNAS Nexus. 2024 May 14;3(5):pgae166. doi: 10.1093/pnasnexus/pgae166 (PMC11093127; doi:10.1093/pnasnexus/pgae166)
Supplement: pgae166_Supplementary_Data [file pgae166_supplementary_data.zip]

Archive with 1 entries (1 files):
- R2_PNAS_Nexus_SI_resubmission_final.docx
